# Supplementary material for: Procedure-Related Differences and Clinical Outcomes in Patients Treated with Percutaneous Coronary Intervention Assisted by Optical Coherence Tomography between New and Earlier Generation Software (Ultreon™ 1.0 Software vs. AptiVue™ Software)
Source: J Cardiovasc Dev Dis. 2022 Jul 6;9(7):218. doi: 10.3390/jcdd9070218 (PMC9318712; doi:10.3390/jcdd9070218)
Supplement: Supplementary file 1 [file jcdd-09-00218-s001.zip]

Archive with 1 entries (1 files):
- jcdd-1799648-supplementary.pdf
